# Supplementary material for: Catalytic Activity of Water-Soluble Palladium Nanoparticles with Anionic and Cationic Capping Ligands for Reduction, Oxidation, and C-C Coupling Reactions in Water
Source: Nanomaterials (Basel). 2025 Mar 6;15(5):405. doi: 10.3390/nano15050405 (PMC11901881; doi:10.3390/nano15050405)
Supplement: Supplementary file 1 [file nanomaterials-15-00405-s001.zip]

Archive with 1 entries (1 files):
- nanomaterials-3486883-supplementary.pdf
